# Supplementary material for: Characterization of Protocatechuate 4,5-Dioxygenase from Pseudarthrobacter phenanthrenivorans Sphe3 and In Situ Reaction Monitoring in the NMR Tube
Source: Int J Mol Sci. 2021 Sep 6;22(17):9647. doi: 10.3390/ijms22179647 (PMC8431788; doi:10.3390/ijms22179647)
Supplement: Supplementary file 1 [file ijms-22-09647-s001.zip]

Archive with 2 entries (2 files):
- ijms-1313856-embedded.pdf
- ijms-1313856-supplementary.pdf
